# Supplementary material for: Functional Characterization of Variations on Regulatory Motifs
Source: PLoS Genet. 2008 Mar 7;4(3):e1000018. doi: 10.1371/journal.pgen.1000018 (PMC2265473; doi:10.1371/journal.pgen.1000018)
Supplement: Table S4 — comparison, among the different substitution types, of the distributions of p-values (corresponding to correlation coefficients) of mean expression profiles (in shared conditions) of motifs differing by a single nucleotide substitution (0.01 MB XLS) [file pgen.1000018.s013.xls]

## Sheet: Sheet1
comparison of correlation p-values for the different substitution classes in shared conditions
	AC	AG	AT	CG	CT	GT
AC	-	0.7812	0.9617	0.0336	0.8298	0.6555
AG	0.7812	-	0.8072	0.0352	0.9556	0.5382
AT	0.9617	0.8072	-	0.0371	0.807	0.6044
CG	0.0336	0.0352	0.0371	-	0.0431	0.1606
CT	0.8298	0.9556	0.807	0.0431	-	0.5793
GT	0.6555	0.5382	0.6044	0.1606	0.5793	-
* using a FDR of 0.1 no comparison is significant
median p-values for the different substitution classes
	AC	AG	AT	CG	CT	GT
median p-value	6.05e-05	5.9e-05	6.35e-05	0.000108	6.6e-05	6e-05
