# Supplementary material for: Functional Characterization of Variations on Regulatory Motifs
Source: PLoS Genet. 2008 Mar 7;4(3):e1000018. doi: 10.1371/journal.pgen.1000018 (PMC2265473; doi:10.1371/journal.pgen.1000018)
Supplement: Table S5 — Comparison of the significant motif datasets obtained using the double-stranded and single-stranded methodologies (0.04 MB XLS) [file pgen.1000018.s014.xls]

## Sheet: Biological Conditions
Biological conditions:
1 - ExpressDB cho-cell cycle
2 - ExpressDB chu-sporulation
3 - ExpressDB Environmental respons-Acid
4 - ExpressDB Environmental respons-Alkali
5 - ExpressDB Environmental respons-Heat
6 - ExpressDB Environmental respons-NaCl
7 - ExpressDB Environmental respons-Peroxide
8 - ExpressDB Environmental respons-Sorbitol
9 - Eisen - cold
10 - ExpressDB Gasch environmental respons- diaux shift
11 - Eisen - dtt
12 - Eisen - heat
13 - jelinsky - DNA Damage
14 - ExpressDB Gasch environmental respons- 37-25 shock
15 - ExpressDB Gasch environmental respons- Amino Acid starv
16 - ExpressDB Gasch environmental respons- diamide
17 - ExpressDB Gasch environmental respons- dtt1
18 - ExpressDB Gasch environmental respons- dtt2
19 - ExpressDB Gasch environmental respons- heat shock 1
20 - ExpressDB Gasch environmental respons- hs 29-33 1m sorbitol
21 - ExpressDB Gasch environmental respons- hs 29-33
22 - ExpressDB Gasch environmental respons- hs 29-33 No sorbitol
23 - ExpressDB Gasch environmental respons- hs2(3 time zero)
24 - ExpressDB Gasch environmental respons- constatnt h2o2
25 - ExpressDB Gasch environmental respons- Menadione
26 - ExpressDB Gasch environmental respons- Hypo-osmotic
27 - ExpressDB Gasch environmental respons- Nitrogen Deplation
28 - ExpressDB Gasch environmental respons- sorbitol
29 - ExpressDB Gasch environmental respons- hs various temp to 37c
30 - ExpressDB Gasch environmental respons- various temp growth
31 - ExpressDB Gasch environmental respons- var temp steady state
32 - ExpressDB Gasch environmental respons- x media vrs car1
33 - ExpressDB Gasch environmental respons- YPD1
34 - ExpressDB Gasch environmental respons- YPD2
35 - ExpressDB Gasch environmental respons- YPx media vrs car2
36 - EXPDB - MapK
37 - ExpressDB spellman cell-cycle alpha
38 - ExpressDB spellman cell-cycle cdc15
39 - ExpressDB spellman cell-cycle cdc28
40 - ExpressDB spellman cell-cycle eluteration

## Sheet: double2single_dictionaries_comp
condition #	k-mer length	# motifs in double-stranded dataset	# motifs in single-stranded dataset	# of cases where both forward and reverse instances of a double-stranded motif appear in the single-stranded dataset	# of cases where only one of forward/reverse instances of a double-stranded motif appear in the single-stranded dataset	# of cases where a double-stranded motif is absent from single-stranded dataset (both forward and reverse instances)
1	7	56	122	14	26	16
1	8	254	237	16	92	146
1	9	305	234	14	112	179
1	10	277	278	5	164	108
1	11	411	394	0	297	114
1	all	1303	1265	49	691	563
2	7	2	12	2	0	0
2	8	33	62	7	18	8
2	9	82	78	8	32	42
2	10	71	45	5	22	44
2	11	41	28	8	11	22
2	all	229	225	30	83	116
3	7	824	1990	184	504	136
3	8	2365	1484	45	812	1508
3	9	535	181	14	84	437
3	10	86	67	12	26	48
3	11	59	43	9	22	28
3	all	3869	3765	264	1448	2157
4	7	0	1	0	0	0
4	8	4	9	0	2	2
4	9	18	18	0	11	7
4	10	22	19	3	8	11
4	11	17	15	4	3	10
4	all	61	62	7	24	30
5	7	0	0	0	0	0
5	8	1	5	0	1	0
5	9	4	13	0	3	1
5	10	12	11	1	2	9
5	11	21	9	0	5	16
5	all	38	38	1	11	26
6	7	6	8	0	4	2
6	8	17	7	0	2	15
6	9	9	17	0	3	6
6	10	13	9	0	2	11
6	11	7	5	1	2	4
6	all	52	46	1	13	38
7	7	5	23	5	0	0
7	8	91	152	25	33	33
7	9	162	167	38	41	83
7	10	167	143	34	57	76
7	11	140	115	31	42	67
7	all	565	600	133	173	259
8	7	0	3	0	0	0
8	8	22	65	7	6	9
8	9	107	89	14	26	67
8	10	84	66	13	22	49
8	11	68	67	16	23	29
8	all	281	290	50	77	154
9	7	2	4	0	2	0
9	8	7	8	0	4	3
9	9	9	7	0	6	3
9	10	8	5	0	5	3
9	11	4	2	0	2	2
9	all	30	26	0	19	11
10	7	4	7	0	2	2
10	8	59	83	6	25	28
10	9	84	74	9	30	45
10	10	74	56	10	22	42
10	11	48	49	13	17	18
10	all	269	269	38	96	135
11	7	6	10	0	3	3
11	8	14	12	0	7	7
11	9	8	10	0	6	2
11	10	5	6	0	5	0
11	11	3	4	0	3	0
11	all	36	42	0	24	12
12	7	8	10	0	5	3
12	8	26	15	1	12	13
12	9	23	15	0	8	15
12	10	13	13	1	8	4
12	11	9	8	0	5	4
12	all	79	61	2	38	39
13	7	1	2	0	0	1
13	8	18	21	1	7	10
13	9	34	60	3	16	15
13	10	73	44	2	28	43
13	11	53	40	2	22	29
13	all	179	167	8	73	98
14	7	6	21	0	4	2
14	8	30	31	0	11	19
14	9	49	39	1	22	26
14	10	33	26	0	18	15
14	11	20	13	0	9	11
14	all	138	130	1	64	73
15	7	10	33	1	8	1
15	8	76	92	11	30	35
15	9	97	107	20	40	37
15	10	113	109	21	47	45
15	11	107	85	18	40	49
15	all	403	426	71	165	167
16	7	113	163	31	45	37
16	8	204	150	32	51	121
16	9	170	153	33	51	86
16	10	155	125	28	57	70
16	11	128	106	24	51	53
16	all	770	697	148	255	367
17	7	12	23	0	8	4
17	8	68	60	6	21	41
17	9	67	62	16	16	35
17	10	74	64	11	23	40
17	11	64	56	11	27	26
17	all	285	265	44	95	146
18	7	15	38	3	8	4
18	8	97	78	13	26	58
18	9	91	103	16	44	31
18	10	103	89	21	39	43
18	11	83	81	18	34	31
18	all	389	389	71	151	167
19	7	25	55	6	18	1
19	8	116	125	19	42	55
19	9	135	110	22	44	69
19	10	127	100	18	49	60
19	11	86	75	18	31	37
19	all	489	465	83	184	222
20	7	132	203	30	56	46
20	8	202	108	15	44	143
20	9	86	66	13	16	57
20	10	53	43	12	19	22
20	11	48	42	9	19	20
20	all	521	462	79	154	288
21	7	26	27	6	6	14
21	8	44	49	10	13	21
21	9	57	42	12	11	34
21	10	48	34	11	11	26
21	11	38	26	5	15	18
21	all	213	178	44	56	113
22	7	55	68	13	24	18
22	8	66	71	11	30	25
22	9	54	55	14	19	21
22	10	54	43	13	15	26
22	11	43	30	7	14	22
22	all	272	267	58	102	112
23	7	77	170	22	46	9
23	8	288	182	18	87	183
23	9	145	100	20	35	90
23	10	110	98	21	45	44
23	11	72	72	19	29	24
23	all	692	622	100	242	350
24	7	5	8	0	3	2
24	8	38	79	11	16	11
24	9	99	114	19	30	50
24	10	85	75	18	24	43
24	11	66	62	14	26	26
24	all	293	338	62	99	132
25	7	31	52	8	14	9
25	8	125	86	15	34	76
25	9	84	69	15	28	41
25	10	70	51	12	22	36
25	11	50	44	11	18	21
25	all	360	302	61	116	183
26	7	147	137	9	58	80
26	8	120	71	14	27	79
26	9	68	61	16	23	29
26	10	59	54	14	24	21
26	11	47	40	9	20	18
26	all	441	363	62	152	227
27	7	2	13	0	1	1
27	8	38	41	0	14	24
27	9	53	46	7	15	31
27	10	37	34	7	12	18
27	11	37	21	5	10	22
27	all	167	155	19	52	96
28	7	74	103	12	37	25
28	8	117	92	16	34	67
28	9	88	84	21	29	38
28	10	84	59	18	18	48
28	11	60	57	17	21	22
28	all	423	395	84	139	200
29	7	41	74	4	26	11
29	8	104	38	1	18	85
29	9	48	41	5	18	25
29	10	36	31	6	15	15
29	11	35	27	4	16	15
29	all	264	211	20	93	151
30	7	3	2	0	0	3
30	8	12	11	2	5	5
30	9	21	15	4	5	12
30	10	21	15	5	4	12
30	11	21	9	2	5	14
30	all	78	52	13	19	46
31	7	15	6	0	5	10
31	8	3	12	0	2	1
31	9	22	41	0	13	9
31	10	58	25	1	18	39
31	11	28	16	0	12	16
31	all	126	100	1	50	75
32	7	0	4	0	0	0
32	8	19	39	4	10	5
32	9	37	54	11	14	12
32	10	54	39	7	19	28
32	11	50	41	8	20	22
32	all	160	177	30	63	67
33	7	1	3	0	0	1
33	8	4	32	0	1	3
33	9	29	42	0	8	21
33	10	46	39	4	14	28
33	11	50	38	8	12	30
33	all	130	154	12	35	83
34	7	0	2	0	0	0
34	8	28	60	6	13	9
34	9	94	101	13	36	45
34	10	139	99	13	51	75
34	11	111	78	12	46	53
34	all	372	340	44	146	182
35	7	2	2	0	0	2
35	8	22	39	0	12	10
35	9	41	37	5	19	17
35	10	39	34	7	9	23
35	11	43	36	11	10	22
35	all	147	148	23	50	74
36	7	0	2	0	0	0
36	8	0	0	0	0	0
36	9	0	0	0	0	0
36	10	0	0	0	0	0
36	11	0	0	0	0	0
36	all	0	2	0	0	0
37	7	103	153	27	38	38
37	8	134	112	29	35	70
37	9	82	80	27	18	37
37	10	58	49	14	19	25
37	11	44	40	13	12	19
37	all	421	434	110	122	189
38	7	0	0	0	0	0
38	8	3	5	0	2	1
38	9	19	22	4	5	10
38	10	17	14	3	5	9
38	11	19	10	1	7	11
38	all	58	51	8	19	31
39	7	96	283	22	50	24
39	8	398	294	18	115	265
39	9	341	301	14	132	195
39	10	426	361	2	255	169
39	11	541	459	0	378	163
39	all	1802	1698	56	930	816
40	7	60	135	22	27	11
40	8	165	192	24	65	76
40	9	161	125	23	52	86
40	10	123	94	26	34	63
40	11	81	79	23	28	30
40	all	590	625	118	206	266
	7	1113	2645	300	602	211
	8	3472	2699	146	1193	2133
	9	1859	1292	77	467	1315
	10	1184	860	60	457	667
	11	982	784	48	532	402
	all	8610	8280	631	3251	4728
