# Supplementary material for: Functional Characterization of Variations on Regulatory Motifs
Source: PLoS Genet. 2008 Mar 7;4(3):e1000018. doi: 10.1371/journal.pgen.1000018 (PMC2265473; doi:10.1371/journal.pgen.1000018)
Supplement: Protocol S1 — Robustness Analysis (0.05 MB XLS) [file pgen.1000018.s016.xls]

## Sheet: B
README in Sheet 3	Original counts													B. Counts of loss and benign events for each nucleotide pair in each conservation cut-off
	0.05			0.1			0.15			0.2						0.05		0.1		0.15		0.2
	bs loss stats			bs loss stats			bs loss stats			bs loss stats				source	target	loss	benign	loss	benign	loss	benign	loss	benign
	T	C	2476	T	C	3540	T	C	4404	T	C	5255		T	C	2476	44.5	3540	81.5	4404	110.5	5255	150.5
	A	T	2558	A	T	3601	A	T	4477	A	T	5450		A	T	2558	82.5	3601	131	4477	165	5450	209.5
	C	G	2180	C	G	3231	C	G	4089	C	G	5031		C	G	2180	35.5	3231	60	4089	79.5	5031	112.5
	G	T	2206	G	T	3198	G	T	3996	G	T	4949		G	T	2206	23.5	3198	50	3996	70.5	4949	134
	C	A	2142	C	A	3201	C	A	4057	C	A	5030		C	A	2142	67.5	3201	96.5	4057	122	5030	148
	C	T	2147	C	T	3170	C	T	4010	C	T	4943		C	T	2147	44.5	3170	81.5	4010	110.5	4943	150.5
	G	A	2196	G	A	3169	G	A	3975	G	A	4901		G	A	2196	41	3169	78.5	3975	108	4901	138.5
	G	C	2212	G	C	3221	G	C	4027	G	C	4945		G	C	2212	35.5	3221	60	4027	79.5	4945	112.5
	A	C	2606	A	C	3708	A	C	4596	A	C	5597		A	C	2606	67.5	3708	96.5	4596	122	5597	148
	T	G	2497	T	G	3586	T	G	4460	T	G	5354		T	G	2497	23.5	3586	50	4460	70.5	5354	134
	A	G	2623	A	G	3694	A	G	4585	A	G	5559		A	G	2623	41	3694	78.5	4585	108	5559	138.5
	T	A	2392	T	A	3435	T	A	4284	T	A	5153		T	A	2392	82.5	3435	131	4284	165	5153	209.5
	condition switch stats (all)			condition switch stats (all)			condition switch stats (all)			condition switch stats (all)				Benign to loss ratio
	A	T	170	T	C	200	T	C	272	A	T	458				0.05	0.1	0.15	0.2
	T	C	109	A	T	288	A	T	367	T	C	381		T	C	1.76552	2.25045	2.44767	2.7842
	C	G	81	C	G	145	C	G	205	C	G	310		A	T	3.12441	3.51018	3.5545	3.70174
	G	T	60	G	T	127	G	T	184	G	T	256		C	G	1.60235	1.82315	1.90716	2.18723
	C	A	149	C	A	226	C	A	302	C	A	382		G	T	1.05405	1.53941	1.73368	2.63624
	G	A	105	G	A	204	G	A	271	G	C	310		C	A	3.05499	2.92646	2.91936	2.85825
	G	C	81	G	C	145	G	C	205	C	T	381		C	T	2.03057	2.50654	2.68171	2.95475
	C	T	109	C	T	200	C	T	272	G	A	374		G	A	1.83281	2.41724	2.64511	2.74829
	T	G	60	T	G	127	T	G	184	T	G	256		G	C	1.57953	1.82871	1.93596	2.22442
	A	C	149	A	C	226	A	C	302	A	C	382		A	C	2.52478	2.53647	2.58584	2.57615
	A	G	105	T	A	288	T	A	367	T	A	458		T	G	0.932355	1.37514	1.55612	2.44169
	T	A	170	A	G	204	A	G	271	A	G	374		A	G	1.53904	2.08085	2.3013	2.43089
														T	A	3.33401	3.67358	3.7087	3.90676
	condition switch with overlap stats			condition switch with overlap stats			condition switch with overlap stats			condition switch with overlap stats
	A	T	149	T	C	149	T	C	202	A	T	363
	T	C	86	A	T	236	A	T	293	T	C	271
	C	G	66	C	G	106	C	G	138	C	G	192
	G	T	45	G	T	92	G	T	129	G	T	176
	C	A	132	C	A	190	C	A	236	C	A	279
	G	A	78	G	A	148	G	A	201	G	C	192
	G	C	66	G	C	106	G	C	138	C	T	271
	C	T	86	C	T	149	C	T	202	G	A	251
	T	G	45	T	G	92	T	G	129	A	C	279
	A	C	132	A	C	190	A	C	236	T	G	176
	A	G	78	A	G	148	A	G	201	A	G	251
	T	A	149	T	A	236	T	A	293	T	A	363
	condition switch without overlap stats			condition switch without overlap stats			condition switch without overlap stats			condition switch without overlap stats
	T	C	23	T	C	51	T	C	70	T	C	110
	A	T	21	A	T	52	A	T	74	A	T	95
	C	G	15	C	G	39	C	G	67	C	G	118
	G	T	15	G	T	35	G	T	55	G	T	80
	C	A	17	C	A	36	C	A	66	C	A	103
	G	C	15	G	C	39	G	C	67	G	C	118
	C	T	23	C	T	51	C	T	70	G	A	123
	G	A	27	G	A	56	G	A	70	C	T	110
	T	G	15	A	C	36	A	C	66	T	G	80
	A	C	17	T	G	35	T	G	55	A	C	103
	T	A	21	A	G	56	A	G	70	A	G	123
	A	G	27	T	A	52	T	A	74	T	A	95
	neutral by coherence stats			neutral by coherence stats			neutral by coherence stats			neutral by coherence stats
	T	C	3	A	T	26	A	T	37	A	T	56
	A	T	16	T	C	14	T	C	19	T	C	30
	C	G	5	C	G	14	C	G	21	C	G	33
	G	T	2	G	T	8	G	T	12	G	T	17
	C	A	3	C	A	3	C	A	8	C	A	17
	G	C	5	G	A	9	G	A	15	G	A	26
	G	A	4	C	T	14	C	T	19	G	C	33
	C	T	3	G	C	14	G	C	21	C	T	30
	A	C	3	A	C	3	A	C	8	A	C	17
	T	G	2	T	G	8	T	G	12	T	G	17
	T	A	16	A	G	9	T	A	37	T	A	56
	A	G	4	T	A	26	A	G	15	A	G	26

## Sheet: A
A. Analysis per motif
Conservation	0.05		0.1		0.15		0.2
# of motifs	1036		1560		1986		2484
	#	%	#	%	#	%	#	%
loss	1036	100	1560	100	1986	100	2484	100
switch	389	37.5483	651	41.7308	831	41.8429	1074	43.2367
switch w/ OL	332	32.0463	515	33.0128	642	32.3263	785	31.6023
switch w/o OL	104	10.0386	221	14.1667	318	16.0121	477	19.2029
mainatained	27	2.60618	63	4.03846	98	4.93454	146	5.87762
		0.05	0.1	0.15	0.2
	loss	100	100	100	100
	switch	37.5483	41.7308	41.8429	43.2367
	switch w/ OL	32.0463	33.0128	32.3263	31.6023
	switch w/o OL	10.0386	14.1667	16.0121	19.2029
	mainataied	2.60618	4.03846	4.93454	5.87762

## Sheet: README
Robustness analysis
Analysis of robustness of the nucleotide substitution matrix
In this analysis we examine how robust are the estimates of severity of nucleotide substitutions (presented in
Table 2 in the main text) to different cut-offs on the motif dictionary conservation score (see Methods). The paper
presents analysis based on motifs that rank at least at the top 5% conservation (in total 1,036 motifs). Here we also
examined 3 additional cut-offs of 10%, 15% and 20% conservation (see Methods)
A. Analysis per motif
Results of the 4 cut-offs runs
The number of motifs passing each threshold are shown (e.g. 1560 is cut-off of 10%)
At each cut-off the number and % of motifs that represented at least one substitution of binding site loss, or switch (with and without overlap)
or an event of maintained motif are shown.
Over-all the results are highly similar in each cut-off demonstrating little sensitivity to the threshold value
B. Counts of loss and benign events for each nucleotide pair in each conservation cut-off
Here the sensitivity of the nucleotide substitution values was examined with respect to the various conservation cut-offs
At each cut-off the count of the different number of events are shown for each pair of nucleotides (as in Table 2). For instance, at conservation
of top 5% there were in total 2476 substitutions from T to C that represent binding site loss, and 109 such substitutions that represent condition switch
The top right table shows only loss vs. benign events (benign defined as events that resulted in either at least partially shared conditions, or no effect at all)
The bottom right table shows the fraction of benign events out of the total of benign+loss events. The figure shows that the general trends shown in Table 2
are essentially preserved at all cut-offs (though less strictly at the 20% cut-off)
